# Supplementary material for: Diagnostic accuracy of S-Detect in distinguishing benign and malignant thyroid nodules: A meta-analysis
Source: PLoS One. 2022 Aug 5;17(8):e0272149. doi: 10.1371/journal.pone.0272149 (PMC9355179; doi:10.1371/journal.pone.0272149)
Supplement: S1 Data — (XLS) [file pone.0272149.s005.xls]

## Sheet: Sheet1
		First author	Year	Country	Language	Sample size	Instrument	S-Detect 2×2 table				QUADAS score	TI-RADS 2×2 table					S-Detect+TI-RADS 2×2 table
								TP	FP	FN	TN		TP	FP	FN	TN		TP	FP	FN	TN
	1	Xing BY	2021	China	Chinese	152	Samsung RS80A	80	9	12	51		77	15	15	45		86	6	6	54
	2	Bi Y	2021	China	Chinese	125	Samsung RS80A	62	7	16	40		72	15	6	32		67	7	11	40
	3	LI Q	2021	China	Chinese	183	Samsung RS80A	103	19	12	49		94	24	11	44		95	18	10	50
	4	Fang MD	2021	China	Chinese	94	Samsung RS80A	55	7	2	30		52	3	5	34
	5	Yang JZ	2020	China	Chinese	321	Samsung RS80A	167	50	50	54
	6	Chen C	2020	China	Chinese	136	Samsung RS80A	49	40	7	40		46	17	9	64
	7	Han H	2018	China	Chinese	93	Samsung RS80A	39	28	5	21		43	9	1	40
	10	Szczepanek-Parulska E	2020	Poland	English	133	Samsung RS80A	59	13	7	54		61	26	5	41		62	13	4	54
	11	Wei Q	2020	China	English	204	Samsung RS80A	84	39	8	73		89	28	3	84
	12	Barczyński M	2020	Poland	English	50	Samsung RS85A	9	8	1	32		8	10	2	30		9	8	1	32
	13	Kim HL	2019	Korea	English	218	Samsung RS80A	69	23	17	109		73	5	13	127
	14	Xia SJ	2019	China	English	180	Samsung RS80A	86	50	9	35		77	17	18	68
	15	Choi YJ	2018	Korea	English	102	Samsung RS80A	39	15	4	44		38	3	5	56
	16	Han M	2020	Korea	English	454	Samsung RS85A	136	52	31	235
	17	Yoo YJ	2018	Korea	English	117	Samsung RS80A	40	8	10	59		42	3	8	64		46	10	4	57
	18	Chung SR	2020	Korea	English	165	Samsung RS80A	23	17	2	123		21	3	4	137		21	2	4	138
	19	Molnár K	2020	Hungary	English	200	Samsung RS85A	12	110	3	75		13	22	2	163		13	29	2	156
	20	Fresilli D	2020	Italy	English	107	Samsung RS80A	19	10	8	70
